# Supplementary material for: New records of the genus Aleiodes (Hymenoptera, Rogadinae) from South Korea
Source: Biodivers Data J. 2025 Dec 1;13:e170343. doi: 10.3897/BDJ.13.e170343 (PMC12686955; doi:10.3897/BDJ.13.e170343)
Supplement: XML Treatment for Aleiodes angustipterus [file BDJ.13.e170343-treatment1.xml]

<!DOCTYPE tp:taxon-treatment
  PUBLIC "-//TaxonX//DTD Taxonomic Treatment Publishing DTD v0 20100105//EN" "tax-treatment-NSO.dtd">
<tp:taxon-treatment xmlns:tp="http://www.plazi.org/taxpub"><tp:treatment-meta><mixed-citation publication-type="journal"><person-group><name><surname>Yu</surname><given-names>Moonhwan</given-names></name><name><surname>Kim</surname><given-names>Sangjin</given-names></name><name><surname>Sohn</surname><given-names>Juhyeong</given-names></name><name><surname>Kim</surname><given-names>Hyojoong</given-names></name></person-group><article-title>New records of the genus <italic><tp:taxon-name><tp:taxon-name-part taxon-name-part-type="genus" reg="Aleiodes">Aleiodes</tp:taxon-name-part></tp:taxon-name></italic> (<tp:taxon-name><tp:taxon-name-part taxon-name-part-type="order">Hymenoptera</tp:taxon-name-part></tp:taxon-name>, <tp:taxon-name><tp:taxon-name-part taxon-name-part-type="subfamily">Rogadinae</tp:taxon-name-part></tp:taxon-name>) from South Korea</article-title><source>Biodivers Data J</source><day>01</day><month>12</month><year>2025</year><volume>13</volume><pub-id pub-id-type="doi">10.3897/BDJ.13.e170343</pub-id></mixed-citation></tp:treatment-meta><tp:nomenclature><tp:taxon-name><object-id xmlns:xlink="http://www.w3.org/1999/xlink" content-type="arpha" xlink:type="simple">DA313661-2A5C-5939-B53E-FEF92BBFA2D3</object-id><tp:taxon-name-part taxon-name-part-type="genus">Aleiodes</tp:taxon-name-part> <tp:taxon-name-part taxon-name-part-type="species">angustipterus</tp:taxon-name-part><object-id xmlns:xlink="http://www.w3.org/1999/xlink" xlink:type="simple" object-id-type="GenBank">PV988353</object-id></tp:taxon-name><tp:taxon-authority>van Achterberg &amp; Shaw, 2016</tp:taxon-authority></tp:nomenclature><tp:treatment-sec sec-type="materials"><title>Materials</title><list list-type="alpha-lower" list-content="occurrences"><list-item><p><bold>Type status:</bold> <named-content xmlns:xlink="http://www.w3.org/1999/xlink" content-type="dwc:typeStatus" xlink:type="simple">Other material</named-content>. <bold>Occurrence:</bold> sex: <named-content xmlns:xlink="http://www.w3.org/1999/xlink" content-type="dwc:sex" xlink:type="simple">female</named-content>; lifeStage: <named-content xmlns:xlink="http://www.w3.org/1999/xlink" content-type="dwc:lifeStage" xlink:type="simple">adult</named-content>; occurrenceID: <named-content xmlns:xlink="http://www.w3.org/1999/xlink" content-type="dwc:occurrenceID" xlink:type="simple">0217A57F-FF1D-5706-ABAA-66ED481679C1</named-content>; <bold>Location:</bold> country: <named-content xmlns:xlink="http://www.w3.org/1999/xlink" content-type="dwc:country" xlink:type="simple">South Korea</named-content>; countryCode: <named-content xmlns:xlink="http://www.w3.org/1999/xlink" content-type="dwc:countryCode" xlink:type="simple">KR</named-content>; stateProvince: <named-content xmlns:xlink="http://www.w3.org/1999/xlink" content-type="dwc:stateProvince" xlink:type="simple">Incheon</named-content>; municipality: <named-content xmlns:xlink="http://www.w3.org/1999/xlink" content-type="dwc:municipality" xlink:type="simple">Ganghwa-gun</named-content>; locality: <named-content xmlns:xlink="http://www.w3.org/1999/xlink" content-type="dwc:locality" xlink:type="simple">Naega-myeon</named-content>; <bold>Event:</bold> verbatimEventDate: <named-content xmlns:xlink="http://www.w3.org/1999/xlink" content-type="dwc:verbatimEventDate" xlink:type="simple">24 Sep 2020</named-content>; <bold>Record Level:</bold> institutionCode: <named-content xmlns:xlink="http://www.w3.org/1999/xlink" content-type="dwc:institutionCode" xlink:type="simple">NIBR, NATIONAL INSTITUTE OF BIOLOGICAL RESOURCES</named-content>; <bold>Material Entity:</bold> associatedSequences: <named-content xmlns:xlink="http://www.w3.org/1999/xlink" content-type="dwc:associatedSequences" xlink:type="simple"><ext-link ext-link-type="uri" xlink:href="https://www.ncbi.nlm.nih.gov/nuccore/PV988353.1/" xlink:type="simple">https://www.ncbi.nlm.nih.gov/nuccore/PV988353.1/</ext-link></named-content></p></list-item></list></tp:treatment-sec><tp:treatment-sec sec-type="Description"><title>Description</title><p><bold>Female. Body</bold>. Length of body 4.8 mm, length of fore-wing 3.7 mm (Fig. <xref ref-type="fig" rid="F13633652">1</xref>A and Fig. <xref ref-type="fig" rid="F13633654">2</xref>H).</p><p>-<bold>Head</bold>. Antennae dark brown; length of antennae 5.8 mm, with 46 flagellomeres; apical segments pointed (Fig. <xref ref-type="fig" rid="F13633652">1</xref>B), frons granulate and slightly shiny; OOL and POL 1.48× and 1.4× the width of the posterior ocellus; vertex granulate-coriaceous; length of eye 2.35× length of temple; occipital carina complete and arched (Fig. <xref ref-type="fig" rid="F13633652">1</xref>D); width of hypoclypeal depression 0.4× width of the face (Fig. <xref ref-type="fig" rid="F13633652">1</xref>C).</p><p><bold>Mesosoma.</bold> Mesoscutal lobes coriaceous and matt; notauli narrow and weakly present; scutellum rugose and yellowishbrown (Fig. <xref ref-type="fig" rid="F13633652">1</xref>E); propodeum rugose, with the median carina present only in the anterior half (Fig. <xref ref-type="fig" rid="F13633652">1</xref>F); prepectal carina complete, reaching the anterior margin; area below the precoxal sulcus of the mesopleuron reticulate-rugose (Fig. <xref ref-type="fig" rid="F13633654">2</xref>G).</p><p><bold>Wings.</bold> Fore-wing: pterostigma yellowish-brown; vein r 0.4 × 3-SR; 1-CU1 0.43 × 2-CU1; vein r-m 0.72 × 2-SR and 0.43 3-SR; vein cu-a straight and not parallel to vein CU1b; vein 1-M straight, 1-SR forms an angle with it; Hind-wing: apical half of marginal cell gradually widened posteriorly; vein m-cu present and short (Fig. <xref ref-type="fig" rid="F13633654">2</xref>H).</p><p><bold>Leg.</bold> Hind leg tarsal claws yellow bristles and pecten absent (Fig. <xref ref-type="fig" rid="F13633654">2</xref>K); hind coxa 0.5× length of first metasomal tergite; length of fore and hind femur 9.0× and 8.6× their respective widths (Fig. <xref ref-type="fig" rid="F13633654">2</xref>I and Fig. <xref ref-type="fig" rid="F13633654">2</xref>J); comb on inner apex of hind tibia absent.</p><p><bold>Metasoma.</bold> Length of first metasomal tergite 1.05× apical width of first metasomal tergite (Fig. <xref ref-type="fig" rid="F13633654">2</xref>L); first and second metasomal tergite longitudinally rugose and median carina present (Fig. <xref ref-type="fig" rid="F13633654">2</xref>L and Fig. <xref ref-type="fig" rid="F13633654">2</xref>M); third metasomal tergite longitudinally rugose and median carina present only in the basal half; second and third metasomal tergites with a yellowish-brown pentagonal mark (Fig. <xref ref-type="fig" rid="F13633654">2</xref>M); ovipositor sheath densely setose.</p></tp:treatment-sec><tp:treatment-sec sec-type="Diagnosis"><title>Diagnosis</title><p>Eyes small, with the length of the eye 2.35× the length of the temple; occipital carina complete and distinctly arched; notauli weak and narrow; propodeum rugose, with median carina present; fore-wing vein 1-M straight; hind coxa 0.5x shorter than first metasomal tergite; first metasomal tergite 1.05× as long as its apical width; and second metasomal tergite with a distinct yellowish-brown pentagonal mark. Morphologically similar to <italic><tp:taxon-name><tp:taxon-name-part taxon-name-part-type="genus" reg="Aleiodes">Aleiodes</tp:taxon-name-part> <tp:taxon-name-part taxon-name-part-type="species" reg="jakowlewi">jakowlewi</tp:taxon-name-part></tp:taxon-name></italic>, but in <italic><tp:taxon-name><tp:taxon-name-part taxon-name-part-type="genus" reg="Aleiodes">A.</tp:taxon-name-part> <tp:taxon-name-part taxon-name-part-type="species" reg="jakowlewi">jakowlewi</tp:taxon-name-part></tp:taxon-name></italic>, the hind coxa is nearly as long as the first metasomal tergite and the second metasomal tergite is comparatively long. In contrast, <italic><tp:taxon-name><tp:taxon-name-part taxon-name-part-type="genus" reg="Aleiodes">A.</tp:taxon-name-part> <tp:taxon-name-part taxon-name-part-type="species" reg="angustipterus">angustipterus</tp:taxon-name-part></tp:taxon-name></italic> has the hind coxa 0.5× shorter than the first metasomal tergite and the second metasomael tergite is comparatively short. The pterostigma of <italic><tp:taxon-name><tp:taxon-name-part taxon-name-part-type="genus" reg="Aleiodes">A.</tp:taxon-name-part> <tp:taxon-name-part taxon-name-part-type="species" reg="jakowlewi">jakowlewi</tp:taxon-name-part></tp:taxon-name></italic> is dark brown with the basal third paler, whereas, in <italic><tp:taxon-name><tp:taxon-name-part taxon-name-part-type="genus" reg="Aleiodes">A.</tp:taxon-name-part> <tp:taxon-name-part taxon-name-part-type="species" reg="angustipterus">angustipterus</tp:taxon-name-part></tp:taxon-name></italic>, it is entirely dark brown. The eye is relatively large in <italic><tp:taxon-name><tp:taxon-name-part taxon-name-part-type="genus" reg="Aleiodes">A.</tp:taxon-name-part> <tp:taxon-name-part taxon-name-part-type="species" reg="jakowlewi">jakowlewi</tp:taxon-name-part></tp:taxon-name></italic>, but small in the present species. The female antenna of <italic><tp:taxon-name><tp:taxon-name-part taxon-name-part-type="genus" reg="Aleiodes">A.</tp:taxon-name-part> <tp:taxon-name-part taxon-name-part-type="species" reg="jakowlewi">jakowlewi</tp:taxon-name-part></tp:taxon-name></italic> occasionally bears a narrow pale whitish or yellowish submedial band, which is absent in <italic><tp:taxon-name><tp:taxon-name-part taxon-name-part-type="genus" reg="Aleiodes">A.</tp:taxon-name-part> <tp:taxon-name-part taxon-name-part-type="species" reg="angustipterus">angustipterus</tp:taxon-name-part></tp:taxon-name></italic> (<xref ref-type="bibr" rid="B13452333">Van Achterberg and Shaw 2016</xref>).</p></tp:treatment-sec><tp:treatment-sec sec-type="Distribution"><title>Distribution</title><p>South Korea (new record), Europe, China, Japan.</p></tp:treatment-sec><tp:treatment-sec sec-type="Notes"><title>Notes</title><p>The Korean specimens closely correspond to the original description of <italic><tp:taxon-name><tp:taxon-name-part taxon-name-part-type="genus" reg="Aleiodes">Aleiodes</tp:taxon-name-part> <tp:taxon-name-part taxon-name-part-type="species" reg="angustipterus">angustipterus</tp:taxon-name-part></tp:taxon-name></italic> (<xref ref-type="bibr" rid="B13452333">Van Achterberg and Shaw 2016</xref>), but exhibit several minor morphological differences. The antennae of the Korean specimens comprise 46 flagellomeres, whereas the type material was described with 36–40. The OOL is 1.48× the width of the posterior ocellus, compared with 1.2× in the original description. The pterostigma is yellowish-brown rather than dark brown as originally noted and the mesosoma and metasomal tergites are generally lighter brown than in the uniformly dark brown type specimens.</p></tp:treatment-sec><tp:treatment-sec sec-type="Parasite of"><title>Parasite of</title><p><italic><tp:taxon-name><tp:taxon-name-part taxon-name-part-type="genus" reg="Hypenodes">Hypenodes</tp:taxon-name-part> <tp:taxon-name-part taxon-name-part-type="species" reg="humidalis">humidalis</tp:taxon-name-part></tp:taxon-name></italic> (<xref ref-type="bibr" rid="B13452333">Van Achterberg and Shaw 2016</xref>).</p></tp:treatment-sec><tp:treatment-sec><!--Section generated to contain objects referenced in tp:taxon-treatment.--><fig id="F13633652" position="float" orientation="portrait"><object-id xmlns:xlink="http://www.w3.org/1999/xlink" content-type="arpha" xlink:type="simple">5CC95FD1-8FAA-5CF9-AD3F-B6D6DFB121B4</object-id><object-id xmlns:xlink="http://www.w3.org/1999/xlink" content-type="doi" xlink:type="simple">10.3897/BDJ.13.e170343.figure6</object-id><label>Figure 1.</label><caption><p>Habitus of <italic><tp:taxon-name><tp:taxon-name-part taxon-name-part-type="genus" reg="Aleiodes">Aleiodes</tp:taxon-name-part> <tp:taxon-name-part taxon-name-part-type="species" reg="angustipterus">angustipterus</tp:taxon-name-part></tp:taxon-name></italic> van Achterberg &amp; Shaw, 2016. <bold>A</bold> whole body in lateral view; <bold>B</bold> antenna; <bold>C</bold> head in anterior view; <bold>D</bold> head in dorsal view; <bold>E</bold> mesosoma in dorsal view; <bold>F</bold> propodeum in dorsal view.</p></caption><graphic xmlns:xlink="http://www.w3.org/1999/xlink" xlink:href="bdj-13-e170343-g001.jpg" position="float" id="oo_1460691.jpg" orientation="portrait" xlink:type="simple"><uri content-type="original_file" xlink:type="simple">https://binary.pensoft.net/fig/1460691</uri></graphic></fig><fig id="F13633654" position="float" orientation="portrait"><object-id xmlns:xlink="http://www.w3.org/1999/xlink" content-type="arpha" xlink:type="simple">BCA27C25-1494-5AA3-88E3-0DFEE1FD1738</object-id><object-id xmlns:xlink="http://www.w3.org/1999/xlink" content-type="doi" xlink:type="simple">10.3897/BDJ.13.e170343.figure6</object-id><label>Figure 2.</label><caption><p>Habitus of <italic><tp:taxon-name><tp:taxon-name-part taxon-name-part-type="genus" reg="Aleiodes">Aleiodes</tp:taxon-name-part> <tp:taxon-name-part taxon-name-part-type="species" reg="angustipterus">angustipterus</tp:taxon-name-part></tp:taxon-name></italic> van Achterberg &amp; Shaw, 2016. <bold>G</bold> mesosoma in lateral view; <bold>H</bold> wings; <bold>I</bold> hind leg in lateral view; <bold>J</bold> hind coxa and femur in lateral view; <bold>K</bold> hind leg tarsal claw; <bold>L</bold> first metasomal tergite in dorsal view; <bold>M</bold> second and third metasomal tergite in dorsal view.</p></caption><graphic xmlns:xlink="http://www.w3.org/1999/xlink" xlink:href="bdj-13-e170343-g002.jpg" position="float" id="oo_1460692.jpg" orientation="portrait" xlink:type="simple"><uri content-type="original_file" xlink:type="simple">https://binary.pensoft.net/fig/1460692</uri></graphic></fig></tp:treatment-sec><ref-list><ref id="B13452333"><element-citation xmlns:xlink="http://www.w3.org/1999/xlink" publication-type="article" xlink:type="simple"><person-group person-group-type="author"><name name-style="western"><surname>Van Achterberg</surname><given-names>Cornelis</given-names></name><name name-style="western"><surname>Shaw</surname><given-names>Mark R</given-names></name></person-group><year>2016</year><article-title>Revision of the western Palaearctic species of <italic><tp:taxon-name><tp:taxon-name-part taxon-name-part-type="genus" reg="Aleiodes">Aleiodes</tp:taxon-name-part></tp:taxon-name></italic> Wesmael (<tp:taxon-name><tp:taxon-name-part taxon-name-part-type="order">Hymenoptera</tp:taxon-name-part></tp:taxon-name>, <tp:taxon-name><tp:taxon-name-part taxon-name-part-type="family">Braconidae</tp:taxon-name-part></tp:taxon-name>, <tp:taxon-name><tp:taxon-name-part taxon-name-part-type="subfamily">Rogadinae</tp:taxon-name-part></tp:taxon-name>). Part 1: Introduction, key to species groups, outlying distinctive species, and revisionary notes on some further species</article-title><source>ZooKeys</source><volume>639</volume><fpage>1</fpage><lpage>164</lpage><pub-id pub-id-type="doi">10.3897/zookeys.639.10893</pub-id></element-citation></ref></ref-list></tp:taxon-treatment>
