# Supplementary material for: New records of the genus Aleiodes (Hymenoptera, Rogadinae) from South Korea
Source: Biodivers Data J. 2025 Dec 1;13:e170343. doi: 10.3897/BDJ.13.e170343 (PMC12686955; doi:10.3897/BDJ.13.e170343)
Supplement: XML Treatment for Aleiodes euproctis [file BDJ.13.e170343-treatment2.xml]

<!DOCTYPE tp:taxon-treatment
  PUBLIC "-//TaxonX//DTD Taxonomic Treatment Publishing DTD v0 20100105//EN" "tax-treatment-NSO.dtd">
<tp:taxon-treatment xmlns:tp="http://www.plazi.org/taxpub"><tp:treatment-meta><mixed-citation publication-type="journal"><person-group><name><surname>Yu</surname><given-names>Moonhwan</given-names></name><name><surname>Kim</surname><given-names>Sangjin</given-names></name><name><surname>Sohn</surname><given-names>Juhyeong</given-names></name><name><surname>Kim</surname><given-names>Hyojoong</given-names></name></person-group><article-title>New records of the genus <italic><tp:taxon-name><tp:taxon-name-part taxon-name-part-type="genus" reg="Aleiodes">Aleiodes</tp:taxon-name-part></tp:taxon-name></italic> (<tp:taxon-name><tp:taxon-name-part taxon-name-part-type="order">Hymenoptera</tp:taxon-name-part></tp:taxon-name>, <tp:taxon-name><tp:taxon-name-part taxon-name-part-type="subfamily">Rogadinae</tp:taxon-name-part></tp:taxon-name>) from South Korea</article-title><source>Biodivers Data J</source><day>01</day><month>12</month><year>2025</year><volume>13</volume><pub-id pub-id-type="doi">10.3897/BDJ.13.e170343</pub-id></mixed-citation></tp:treatment-meta><tp:nomenclature><tp:taxon-name><object-id xmlns:xlink="http://www.w3.org/1999/xlink" content-type="arpha" xlink:type="simple">748338B8-E677-5311-A36C-F862E4C81437</object-id><tp:taxon-name-part taxon-name-part-type="genus">Aleiodes</tp:taxon-name-part> <tp:taxon-name-part taxon-name-part-type="species">euproctis</tp:taxon-name-part><object-id xmlns:xlink="http://www.w3.org/1999/xlink" xlink:type="simple" object-id-type="GenBank">PV988353</object-id></tp:taxon-name><tp:taxon-authority>He &amp; Chen, 1990</tp:taxon-authority></tp:nomenclature><tp:treatment-sec sec-type="materials"><title>Materials</title><list list-type="alpha-lower" list-content="occurrences"><list-item><p><bold>Type status:</bold> <named-content xmlns:xlink="http://www.w3.org/1999/xlink" content-type="dwc:typeStatus" xlink:type="simple">Other material</named-content>. <bold>Occurrence:</bold> sex: <named-content xmlns:xlink="http://www.w3.org/1999/xlink" content-type="dwc:sex" xlink:type="simple">1 female</named-content>; lifeStage: <named-content xmlns:xlink="http://www.w3.org/1999/xlink" content-type="dwc:lifeStage" xlink:type="simple">adult</named-content>; occurrenceID: <named-content xmlns:xlink="http://www.w3.org/1999/xlink" content-type="dwc:occurrenceID" xlink:type="simple">D622AB32-59D9-5765-A7E9-756F6CEC6B86</named-content>; <bold>Location:</bold> country: <named-content xmlns:xlink="http://www.w3.org/1999/xlink" content-type="dwc:country" xlink:type="simple">South Korea</named-content>; countryCode: <named-content xmlns:xlink="http://www.w3.org/1999/xlink" content-type="dwc:countryCode" xlink:type="simple">KR</named-content>; stateProvince: <named-content xmlns:xlink="http://www.w3.org/1999/xlink" content-type="dwc:stateProvince" xlink:type="simple">Chungcheongbuk-do</named-content>; municipality: <named-content xmlns:xlink="http://www.w3.org/1999/xlink" content-type="dwc:municipality" xlink:type="simple">Boeun-gun</named-content>; locality: <named-content xmlns:xlink="http://www.w3.org/1999/xlink" content-type="dwc:locality" xlink:type="simple">(Minpan-dong) Songnisan</named-content>; <bold>Event:</bold> verbatimEventDate: <named-content xmlns:xlink="http://www.w3.org/1999/xlink" content-type="dwc:verbatimEventDate" xlink:type="simple">15 Oct 2022</named-content>; <bold>Record Level:</bold> institutionCode: <named-content xmlns:xlink="http://www.w3.org/1999/xlink" content-type="dwc:institutionCode" xlink:type="simple">NIBR, NATIONAL INSTITUTE OF BIOLOGICAL RESOURCES</named-content>; <bold>Material Entity:</bold> associatedSequences: <named-content xmlns:xlink="http://www.w3.org/1999/xlink" content-type="dwc:associatedSequences" xlink:type="simple"><ext-link ext-link-type="uri" xlink:href="https://www.ncbi.nlm.nih.gov/nuccore/PV988354" xlink:type="simple">https://www.ncbi.nlm.nih.gov/nuccore/PV988354</ext-link></named-content></p></list-item></list></tp:treatment-sec><tp:treatment-sec sec-type="Description"><title>Description</title><p><bold>Female Body</bold>. Length of body 7.1 mm, length of fore-wing 6.27 mm (Fig. <xref ref-type="fig" rid="F13633656">3</xref>A and Fig. <xref ref-type="fig" rid="F13633658">4</xref>H).</p><p><bold>Head</bold>. Basal half of the antennae blackish, apical half yellowish-brown; length of antennae 7.9 mm, with 50 flagellomeres; apical segments pointed (Fig. <xref ref-type="fig" rid="F13633656">3</xref>B); frons granulate and flat (Fig. <xref ref-type="fig" rid="F13633656">3</xref>C); OOL and POL 0.45× and 0.47× the width of the posterior ocellus; vertex coriaceous; length of eye 2.62 × length of temple; occipital carina complete and weakly arched (Fig. <xref ref-type="fig" rid="F13633656">3</xref>D); width of hypoclypeal depression 0.3× width of the face (Fig. <xref ref-type="fig" rid="F13633656">3</xref>C).</p><p><bold>Mesosoma.</bold> Mesoscutal lobes coriaceous and matt; notauli yellowish-brown, broad and distinctly present; scutellum coriaceous-rugulose and posteriorly yellowish-brown (Fig. <xref ref-type="fig" rid="F13633656">3</xref>E); propodeum rugose, with the median carina present in the posterior margin (Fig. <xref ref-type="fig" rid="F13633656">3</xref>F); prepectal carina complete, reaching the anterior margin; area below the precoxal sulcus of mesopleuron coriaceous-rugulose (Fig. <xref ref-type="fig" rid="F13633658">4</xref>G).</p><p><bold>Wings.</bold> Fore-wing: pterostigma dark brown, with apex pale yellow; vein r 0.49 × 3-SR; 1-CU1 0.46 × 2-CU1; vein r-m 0.78 × 2-SR and 0.36 3-SR; vein cu-a straight and parallel to vein CU1b; vein 1-M weakly curved; vein 1-SR dark brown, forming an angle with 1-M; Hind-wing: apical half of marginal cell slightly widened posteriorly; vein m-cu present (Fig. <xref ref-type="fig" rid="F13633658">4</xref>H).</p><p><bold>Leg.</bold> Hind leg tarsal claws brown and yellowish pecten present (Fig. <xref ref-type="fig" rid="F13633658">4</xref>K); hind coxa 0.55× length of first metasomal tergite; length of fore and hind femur 5.62× and 6.26× their respective widths (Fig. <xref ref-type="fig" rid="F13633658">4</xref>I and Fig. <xref ref-type="fig" rid="F13633658">4</xref>J); comb on inner apex of hind tibia absent.</p><p><bold>Metasoma.</bold> Length of first metasomal tergite 1.02× apical width of first metasomal tergite (Fig. <xref ref-type="fig" rid="F13633658">4</xref>L); first and second metasomal tergite longitudinally rugose and median carina present (Fig. <xref ref-type="fig" rid="F13633658">4</xref>L and Fig. <xref ref-type="fig" rid="F13633658">4</xref>M); third metasomal tergite rugulose and median carina short present; basal half of the first metasomal tergite black; second metasomal tergite with black triangular mark on the dorsolateral surface (Fig. <xref ref-type="fig" rid="F13633658">4</xref>M); ovipositor sheath moderately setose.</p></tp:treatment-sec><tp:treatment-sec sec-type="Diagnosis"><title>Diagnosis</title><p>Basal half of the antenna blackish and apical half yellowish-brown, ocellus large; precoxal sulcus distinct; body predominantly blackish-brown with yellowish spots on the head and mesosoma; pterostigma dark brown, with apex pale yellow; hind tarsal claws yellowish, with a distinct pecten; basal half of the first metasomal tergite black; and second metasomal tergite bearing a distinct black triangular mark. <italic><tp:taxon-name><tp:taxon-name-part taxon-name-part-type="genus" reg="Aleiodes">Aleiodes</tp:taxon-name-part> <tp:taxon-name-part taxon-name-part-type="species" reg="euproctis">euproctis</tp:taxon-name-part></tp:taxon-name></italic> is similar to <italic><tp:taxon-name><tp:taxon-name-part taxon-name-part-type="genus" reg="Aleiodes">Aleiodes</tp:taxon-name-part> <tp:taxon-name-part taxon-name-part-type="species" reg="apiculatus">apiculatus</tp:taxon-name-part></tp:taxon-name></italic> in general body colouration and wing venation, but can be distinguished by the following combination of characters. The antenna of <italic><tp:taxon-name><tp:taxon-name-part taxon-name-part-type="genus" reg="Aleiodes">A.</tp:taxon-name-part> <tp:taxon-name-part taxon-name-part-type="species" reg="euproctis">euproctis</tp:taxon-name-part></tp:taxon-name></italic> consists of 50 flagellomeres, whereas <italic><tp:taxon-name><tp:taxon-name-part taxon-name-part-type="genus" reg="Aleiodes">A.</tp:taxon-name-part> <tp:taxon-name-part taxon-name-part-type="species" reg="apiculatus">apiculatus</tp:taxon-name-part></tp:taxon-name></italic> has 46-49 segments. In <italic><tp:taxon-name><tp:taxon-name-part taxon-name-part-type="genus" reg="Aleiodes">A.</tp:taxon-name-part> <tp:taxon-name-part taxon-name-part-type="species" reg="euproctis">euproctis</tp:taxon-name-part></tp:taxon-name></italic>, the basal half of the antenna is blackish and the apical half is yellowish, while in <italic><tp:taxon-name><tp:taxon-name-part taxon-name-part-type="genus" reg="Aleiodes">A.</tp:taxon-name-part> <tp:taxon-name-part taxon-name-part-type="species" reg="apiculatus">apiculatus</tp:taxon-name-part></tp:taxon-name></italic>, the antenna is mostly yellowish medially with dark brown colouration at the base and apex. The notauli in <italic><tp:taxon-name><tp:taxon-name-part taxon-name-part-type="genus" reg="Aleiodes">A.</tp:taxon-name-part> <tp:taxon-name-part taxon-name-part-type="species" reg="euproctis">euproctis</tp:taxon-name-part></tp:taxon-name></italic> are yellowish-brown, broad and distinctly developed, whereas those in <italic><tp:taxon-name><tp:taxon-name-part taxon-name-part-type="genus" reg="Aleiodes">A.</tp:taxon-name-part> <tp:taxon-name-part taxon-name-part-type="species" reg="apiculatus">apiculatus</tp:taxon-name-part></tp:taxon-name></italic> are narrow and weakly defined. The hind femur of <italic><tp:taxon-name><tp:taxon-name-part taxon-name-part-type="genus" reg="Aleiodes">A.</tp:taxon-name-part> <tp:taxon-name-part taxon-name-part-type="species" reg="euproctis">euproctis</tp:taxon-name-part></tp:taxon-name></italic> is longer and more slender, measuring 6.26× its maximum width, compared to approximately 4.5× in <italic><tp:taxon-name><tp:taxon-name-part taxon-name-part-type="genus" reg="Aleiodes">A.</tp:taxon-name-part> <tp:taxon-name-part taxon-name-part-type="species" reg="apiculatus">apiculatus</tp:taxon-name-part></tp:taxon-name></italic>. The hind coxa of <italic><tp:taxon-name><tp:taxon-name-part taxon-name-part-type="genus" reg="Aleiodes">A.</tp:taxon-name-part> <tp:taxon-name-part taxon-name-part-type="species" reg="euproctis">euproctis</tp:taxon-name-part></tp:taxon-name></italic> is shorter than the first metasomal tergite, measuring approximately 0.55× its length, while in <italic><tp:taxon-name><tp:taxon-name-part taxon-name-part-type="genus" reg="Aleiodes">A.</tp:taxon-name-part> <tp:taxon-name-part taxon-name-part-type="species" reg="apiculatus">apiculatus</tp:taxon-name-part></tp:taxon-name></italic>, the hind coxa is nearly equal in length to the first tergite. A distinct black triangular mark is present on the dorsolateral surface of the second metasomal tergite in <italic><tp:taxon-name><tp:taxon-name-part taxon-name-part-type="genus" reg="Aleiodes">A.</tp:taxon-name-part> <tp:taxon-name-part taxon-name-part-type="species" reg="euproctis">euproctis</tp:taxon-name-part></tp:taxon-name></italic>, which is absent in <italic><tp:taxon-name><tp:taxon-name-part taxon-name-part-type="genus" reg="Aleiodes">A.</tp:taxon-name-part> <tp:taxon-name-part taxon-name-part-type="species" reg="apiculatus">apiculatus</tp:taxon-name-part></tp:taxon-name></italic>. Furthermore, the ovipositor sheath is moderately setose in <italic><tp:taxon-name><tp:taxon-name-part taxon-name-part-type="genus" reg="Aleiodes">A.</tp:taxon-name-part> <tp:taxon-name-part taxon-name-part-type="species" reg="euproctis">euproctis</tp:taxon-name-part></tp:taxon-name></italic>, whereas it is densely setose <italic>in <tp:taxon-name><tp:taxon-name-part taxon-name-part-type="genus" reg="Aleiodes">A.</tp:taxon-name-part> <tp:taxon-name-part taxon-name-part-type="species" reg="apiculatus">apiculatus</tp:taxon-name-part></tp:taxon-name></italic> (<xref ref-type="bibr" rid="B13452276">He 1997</xref>, <xref ref-type="bibr" rid="B13452333">Van Achterberg and Shaw 2016</xref>).</p></tp:treatment-sec><tp:treatment-sec sec-type="Distribution"><title>Distribution</title><p>South Korea (new record), China.</p></tp:treatment-sec><tp:treatment-sec sec-type="Notes"><title>Notes</title><p>According to <xref ref-type="bibr" rid="B13452276">He 1997</xref>, the body length of <italic><tp:taxon-name><tp:taxon-name-part taxon-name-part-type="genus" reg="Aleiodes">Aleiodes</tp:taxon-name-part> <tp:taxon-name-part taxon-name-part-type="species" reg="euproctis">euproctis</tp:taxon-name-part></tp:taxon-name></italic> is 5–6 mm, whereas the Korean specimens measure 7.9 mm. The length of the eye is 2.62× the length of the temple in the Korean specimens, compared with 3.5–6.2× in the original description. This species had not been previously registered in NCBI and the present study provides the first <italic>COI</italic> sequence for <italic><tp:taxon-name><tp:taxon-name-part taxon-name-part-type="genus" reg="Aleiodes">A.</tp:taxon-name-part> <tp:taxon-name-part taxon-name-part-type="species" reg="euproctis">euproctis</tp:taxon-name-part></tp:taxon-name></italic>.</p></tp:treatment-sec><tp:treatment-sec sec-type="Parasite of"><title>Parasite of</title><p><italic><tp:taxon-name><tp:taxon-name-part taxon-name-part-type="genus" reg="Euproctis">Euproctis</tp:taxon-name-part> <tp:taxon-name-part taxon-name-part-type="species" reg="bipunctapex">bipunctapex</tp:taxon-name-part></tp:taxon-name></italic> (<xref ref-type="bibr" rid="B13452294">He and Chen 1990</xref> , <xref ref-type="bibr" rid="B13452276">He 1997</xref>).</p></tp:treatment-sec><tp:treatment-sec><!--Section generated to contain objects referenced in tp:taxon-treatment.--><fig id="F13633656" position="float" orientation="portrait"><object-id xmlns:xlink="http://www.w3.org/1999/xlink" content-type="arpha" xlink:type="simple">85AD8862-D9C0-506E-B63A-D056CADC4AF4</object-id><object-id xmlns:xlink="http://www.w3.org/1999/xlink" content-type="doi" xlink:type="simple">10.3897/BDJ.13.e170343.figure6</object-id><label>Figure 3.</label><caption><p>Habitus of <italic><tp:taxon-name><tp:taxon-name-part taxon-name-part-type="genus" reg="Aleiodes">Aleiodes</tp:taxon-name-part> <tp:taxon-name-part taxon-name-part-type="species" reg="euproctis">euproctis</tp:taxon-name-part></tp:taxon-name></italic> Chen &amp; He, 1990. <bold>A</bold> whole body in lateral view; <bold>B</bold> antenna; <bold>C</bold> head in anterior view; <bold>D</bold> head in dorsal view; <bold>E</bold> mesosoma in dorsal view; <bold>F</bold> propodeum in dorsal view.</p></caption><graphic xmlns:xlink="http://www.w3.org/1999/xlink" xlink:href="bdj-13-e170343-g003.jpg" position="float" id="oo_1460694.jpg" orientation="portrait" xlink:type="simple"><uri content-type="original_file" xlink:type="simple">https://binary.pensoft.net/fig/1460694</uri></graphic></fig><fig id="F13633658" position="float" orientation="portrait"><object-id xmlns:xlink="http://www.w3.org/1999/xlink" content-type="arpha" xlink:type="simple">8CA9D9C1-064F-544D-91F9-F5E4B07F4FCD</object-id><object-id xmlns:xlink="http://www.w3.org/1999/xlink" content-type="doi" xlink:type="simple">10.3897/BDJ.13.e170343.figure6</object-id><label>Figure 4.</label><caption><p>Habitus of <italic><tp:taxon-name><tp:taxon-name-part taxon-name-part-type="genus" reg="Aleiodes">Aleiodes</tp:taxon-name-part> <tp:taxon-name-part taxon-name-part-type="species" reg="euproctis">euproctis</tp:taxon-name-part></tp:taxon-name></italic> Chen &amp; He, 1990. <bold>G</bold> mesosoma in lateral view; <bold>H</bold> wings; <bold>I</bold> hind leg in lateral view; <bold>J</bold> hind coxa and femur in lateral view; <bold>K</bold> hind leg tarsal claw; <bold>L</bold> first metasomal tergite in dorsal view; <bold>M</bold> second and third metasomal tergite.</p></caption><graphic xmlns:xlink="http://www.w3.org/1999/xlink" xlink:href="bdj-13-e170343-g004.jpg" position="float" id="oo_1460695.jpg" orientation="portrait" xlink:type="simple"><uri content-type="original_file" xlink:type="simple">https://binary.pensoft.net/fig/1460695</uri></graphic></fig></tp:treatment-sec><ref-list><ref id="B13452276"><element-citation xmlns:xlink="http://www.w3.org/1999/xlink" publication-type="article" xlink:type="simple"><person-group person-group-type="author"><name name-style="western"><surname>He</surname><given-names>Jun, Hua</given-names></name></person-group><year>1997</year><article-title>Revision of the subfamily <tp:taxon-name><tp:taxon-name-part taxon-name-part-type="subfamily">Rogadinae</tp:taxon-name-part></tp:taxon-name> (<tp:taxon-name><tp:taxon-name-part taxon-name-part-type="order">Hymenoptera</tp:taxon-name-part></tp:taxon-name>: <tp:taxon-name><tp:taxon-name-part taxon-name-part-type="family">Braconidae</tp:taxon-name-part></tp:taxon-name>) from China</article-title><source>Zoologische Verhandelingen</source><volume>308</volume><issue>1</issue><fpage>1</fpage><lpage>187</lpage></element-citation></ref><ref id="B13452333"><element-citation xmlns:xlink="http://www.w3.org/1999/xlink" publication-type="article" xlink:type="simple"><person-group person-group-type="author"><name name-style="western"><surname>Van Achterberg</surname><given-names>Cornelis</given-names></name><name name-style="western"><surname>Shaw</surname><given-names>Mark R</given-names></name></person-group><year>2016</year><article-title>Revision of the western Palaearctic species of <italic><tp:taxon-name><tp:taxon-name-part taxon-name-part-type="genus" reg="Aleiodes">Aleiodes</tp:taxon-name-part></tp:taxon-name></italic> Wesmael (<tp:taxon-name><tp:taxon-name-part taxon-name-part-type="order">Hymenoptera</tp:taxon-name-part></tp:taxon-name>, <tp:taxon-name><tp:taxon-name-part taxon-name-part-type="family">Braconidae</tp:taxon-name-part></tp:taxon-name>, <tp:taxon-name><tp:taxon-name-part taxon-name-part-type="subfamily">Rogadinae</tp:taxon-name-part></tp:taxon-name>). Part 1: Introduction, key to species groups, outlying distinctive species, and revisionary notes on some further species</article-title><source>ZooKeys</source><volume>639</volume><fpage>1</fpage><lpage>164</lpage><pub-id pub-id-type="doi">10.3897/zookeys.639.10893</pub-id></element-citation></ref><ref id="B13452294"><element-citation xmlns:xlink="http://www.w3.org/1999/xlink" publication-type="article" xlink:type="simple"><person-group person-group-type="author"><name name-style="western"><surname>He</surname><given-names>Jun. Hua</given-names></name><name name-style="western"><surname>Chen</surname><given-names>Xue. Xin</given-names></name></person-group><year>1990</year><article-title>Studies on ten species of <italic><tp:taxon-name><tp:taxon-name-part taxon-name-part-type="genus" reg="Aleiodes">Aleiodes</tp:taxon-name-part></tp:taxon-name></italic> Wesmael parasitic on the forest insect pests in China (<tp:taxon-name><tp:taxon-name-part taxon-name-part-type="order">Hymenoptera</tp:taxon-name-part></tp:taxon-name>: <tp:taxon-name><tp:taxon-name-part taxon-name-part-type="family">Braconidae</tp:taxon-name-part></tp:taxon-name>)</article-title><source>Acta Zootaxonomica Sinica</source><volume>15</volume><fpage>201</fpage><lpage>208</lpage></element-citation></ref></ref-list></tp:taxon-treatment>
