# Supplementary material for: New records of the genus Aleiodes (Hymenoptera, Rogadinae) from South Korea
Source: Biodivers Data J. 2025 Dec 1;13:e170343. doi: 10.3897/BDJ.13.e170343 (PMC12686955; doi:10.3897/BDJ.13.e170343)
Supplement: XML Treatment for Aleiodes malichi [file BDJ.13.e170343-treatment3.xml]

<!DOCTYPE tp:taxon-treatment
  PUBLIC "-//TaxonX//DTD Taxonomic Treatment Publishing DTD v0 20100105//EN" "tax-treatment-NSO.dtd">
<tp:taxon-treatment xmlns:tp="http://www.plazi.org/taxpub"><tp:treatment-meta><mixed-citation publication-type="journal"><person-group><name><surname>Yu</surname><given-names>Moonhwan</given-names></name><name><surname>Kim</surname><given-names>Sangjin</given-names></name><name><surname>Sohn</surname><given-names>Juhyeong</given-names></name><name><surname>Kim</surname><given-names>Hyojoong</given-names></name></person-group><article-title>New records of the genus <italic><tp:taxon-name><tp:taxon-name-part taxon-name-part-type="genus" reg="Aleiodes">Aleiodes</tp:taxon-name-part></tp:taxon-name></italic> (<tp:taxon-name><tp:taxon-name-part taxon-name-part-type="order">Hymenoptera</tp:taxon-name-part></tp:taxon-name>, <tp:taxon-name><tp:taxon-name-part taxon-name-part-type="subfamily">Rogadinae</tp:taxon-name-part></tp:taxon-name>) from South Korea</article-title><source>Biodivers Data J</source><day>01</day><month>12</month><year>2025</year><volume>13</volume><pub-id pub-id-type="doi">10.3897/BDJ.13.e170343</pub-id></mixed-citation></tp:treatment-meta><tp:nomenclature><tp:taxon-name><object-id xmlns:xlink="http://www.w3.org/1999/xlink" content-type="arpha" xlink:type="simple">FA5D8A70-2E56-5F12-96EF-20FB4EEDC1B2</object-id><tp:taxon-name-part taxon-name-part-type="genus">Aleiodes</tp:taxon-name-part> <tp:taxon-name-part taxon-name-part-type="species">malichi</tp:taxon-name-part><object-id xmlns:xlink="http://www.w3.org/1999/xlink" xlink:type="simple" object-id-type="GenBank">PV988355</object-id></tp:taxon-name><tp:taxon-authority>Quicke &amp; Butcher, 2012</tp:taxon-authority></tp:nomenclature><tp:treatment-sec sec-type="materials"><title>Materials</title><list list-type="alpha-lower" list-content="occurrences"><list-item><p><bold>Type status:</bold> <named-content xmlns:xlink="http://www.w3.org/1999/xlink" content-type="dwc:typeStatus" xlink:type="simple">Other material</named-content>. <bold>Occurrence:</bold> sex: <named-content xmlns:xlink="http://www.w3.org/1999/xlink" content-type="dwc:sex" xlink:type="simple">1 female</named-content>; lifeStage: <named-content xmlns:xlink="http://www.w3.org/1999/xlink" content-type="dwc:lifeStage" xlink:type="simple">adult</named-content>; occurrenceID: <named-content xmlns:xlink="http://www.w3.org/1999/xlink" content-type="dwc:occurrenceID" xlink:type="simple">9D8FFF60-1385-510B-9591-1B268C8F643E</named-content>; <bold>Location:</bold> country: <named-content xmlns:xlink="http://www.w3.org/1999/xlink" content-type="dwc:country" xlink:type="simple">South Korea</named-content>; countryCode: <named-content xmlns:xlink="http://www.w3.org/1999/xlink" content-type="dwc:countryCode" xlink:type="simple">KR</named-content>; stateProvince: <named-content xmlns:xlink="http://www.w3.org/1999/xlink" content-type="dwc:stateProvince" xlink:type="simple">Gangwon-do</named-content>; county: <named-content xmlns:xlink="http://www.w3.org/1999/xlink" content-type="dwc:county" xlink:type="simple">Wonju-si</named-content>; municipality: <named-content xmlns:xlink="http://www.w3.org/1999/xlink" content-type="dwc:municipality" xlink:type="simple">Socho-myeon</named-content>; locality: <named-content xmlns:xlink="http://www.w3.org/1999/xlink" content-type="dwc:locality" xlink:type="simple">55, Guryongmaeul-gil</named-content>; <bold>Event:</bold> endDayOfYear: <named-content xmlns:xlink="http://www.w3.org/1999/xlink" content-type="dwc:endDayOfYear" xlink:type="simple">24 Jun 24</named-content>; <bold>Record Level:</bold> institutionCode: <named-content xmlns:xlink="http://www.w3.org/1999/xlink" content-type="dwc:institutionCode" xlink:type="simple">NIBR, NATIONAL INSTITUTE OF BIOLOGICAL RESOURCES</named-content>; <bold>Material Entity:</bold> associatedSequences: <named-content xmlns:xlink="http://www.w3.org/1999/xlink" content-type="dwc:associatedSequences" xlink:type="simple"><ext-link ext-link-type="uri" xlink:href="https://www.ncbi.nlm.nih.gov/nuccore/PV988355" xlink:type="simple">https://www.ncbi.nlm.nih.gov/nuccore/PV988355</ext-link></named-content></p></list-item></list></tp:treatment-sec><tp:treatment-sec sec-type="Description"><title>Description</title><p><bold>Female Body.</bold> Length of body 5.8 mm, length of fore-wing 6.9 mm (Fig. <xref ref-type="fig" rid="F13633660">5</xref>A and Fig. <xref ref-type="fig" rid="F13633662">6</xref>H).</p><p><bold>Head.</bold> Antennae dark brown; length of antennae 6.9 mm, with 47 flagellomeres; apical segments pointed (Fig. <xref ref-type="fig" rid="F13633660">5</xref>B); frons rugose and flat (Fig. <xref ref-type="fig" rid="F13633660">5</xref>C); OOL and POL 0.39× and 0.45× the width of the posterior ocellus; vertex coriaceous; length of eye 3.48× length of temple; occipital carina slightly interrupted and arched (Fig. <xref ref-type="fig" rid="F13633660">5</xref>D); width of hypoclypeal depression 0.3× width of the face (Fig. <xref ref-type="fig" rid="F13633660">5</xref>C).</p><p><bold>Mesosoma.</bold> Mesoscutal lobes coriaceous and matt; notauli yellowish dark, broad and distinctly present; scutellum coriaceous and entirely yellowish-brown (Fig. <xref ref-type="fig" rid="F13633660">5</xref>E); propodeum rugulose, with the median carina present in the posterior margin (Fig. <xref ref-type="fig" rid="F13633660">5</xref>F); prepectal carina complete, reaching the anterior margin; area below the precoxal sulcus of mesopleuron coriaceous-rugose (Fig. <xref ref-type="fig" rid="F13633662">6</xref>G).</p><p><bold>Wings.</bold> Fore-wing: pterostigma dark brown, with apex pale yellow; vein r 0.36 × 3-SR; 1-CU1 0.64 × 2-CU1; vein r-m 0.62 × 2-SR and 0.28 3-SR; vein cu-a straight and not parallel to vein CU1b; vein 1-M weakly curved; vein 1-SR dark brown, forming an angle with 1-M; Sub-basal cell apically with a glabrous area (Fig. <xref ref-type="fig" rid="F13633662">6</xref>I); Hind-wing: apical half of marginal cell gradually widened posteriorly; vein m-cu present (Fig. <xref ref-type="fig" rid="F13633662">6</xref>H).</p><p><bold>Leg.</bold> Tarsal claws brown and yellowish small pecten present (Fig. <xref ref-type="fig" rid="F13633662">6</xref>M); hind coxa 0.81× length of first metasomal tergite; length of fore and hind femur 7.26× and 5.38× their respective widths (Fig. <xref ref-type="fig" rid="F13633662">6</xref>J and Fig. <xref ref-type="fig" rid="F13633662">6</xref>K); comb on inner apex of hind tibia present (Fig. <xref ref-type="fig" rid="F13633662">6</xref>L).</p><p><bold>Metasoma</bold>. Length of first metasomal tergite 1.07× apical width of first metasomal tergite (Fig. <xref ref-type="fig" rid="F13633662">6</xref>N); first and second metasomal tergite longitudinally rugose and median carina present (Fig. <xref ref-type="fig" rid="F13633662">6</xref>N and Fig. <xref ref-type="fig" rid="F13633662">6</xref>O); third metasomal tergite rugose and median carina present; first and second metasomal tergites posteriorly with yellowish-brown triangular markings (Fig. <xref ref-type="fig" rid="F13633662">6</xref>O); ovipositor sheath moderately setose.</p></tp:treatment-sec><tp:treatment-sec sec-type="Diagnosis"><title>Diagnosis</title><p>Antennae with 47 flagellomeres; occipital carina slightly interrupted and arched; precoxal sulcus distinct; propodeum with the median carina present; fore-wing sub basal cell apically with a glabrous area; hind-wing vein m-cu distinct; inner apex of hind tibia with a comb of adpressed setae; tarsal claws yellowish, with a small pecten; and third metasomal tergite with a distinct median carina. The mesopleuron of <italic><tp:taxon-name><tp:taxon-name-part taxon-name-part-type="genus" reg="Aleiodes">Aleiodes</tp:taxon-name-part> <tp:taxon-name-part taxon-name-part-type="species" reg="seriatus">seriatus</tp:taxon-name-part></tp:taxon-name></italic> is punctulate; in <italic><tp:taxon-name><tp:taxon-name-part taxon-name-part-type="genus" reg="Aleiodes">Aleiodes</tp:taxon-name-part> <tp:taxon-name-part taxon-name-part-type="species" reg="malichi">malichi</tp:taxon-name-part></tp:taxon-name></italic>, it is coriaceous-rugose. In the fore-wing, <italic><tp:taxon-name><tp:taxon-name-part taxon-name-part-type="genus" reg="Aleiodes">A.</tp:taxon-name-part> <tp:taxon-name-part taxon-name-part-type="species" reg="seriatus">seriatus</tp:taxon-name-part></tp:taxon-name></italic> has vein r 0.4× the length of 3-SR and vein 2-CU1 1.3× the length of 1-CU1; in <italic><tp:taxon-name><tp:taxon-name-part taxon-name-part-type="genus" reg="Aleiodes">A.</tp:taxon-name-part> <tp:taxon-name-part taxon-name-part-type="species" reg="malichi">malichi</tp:taxon-name-part></tp:taxon-name></italic>, vein r is 0.36× 3-SR and vein 2-CU1 is 1.56× 1-CU1. The marginal cell of the hind-wing is apically parallel-sided in <italic><tp:taxon-name><tp:taxon-name-part taxon-name-part-type="genus" reg="Aleiodes">A.</tp:taxon-name-part> <tp:taxon-name-part taxon-name-part-type="species" reg="seriatus">seriatus</tp:taxon-name-part></tp:taxon-name></italic>, but gradually widened posteriorly in <italic><tp:taxon-name><tp:taxon-name-part taxon-name-part-type="genus" reg="Aleiodes">A.</tp:taxon-name-part> <tp:taxon-name-part taxon-name-part-type="species" reg="malichi">malichi</tp:taxon-name-part></tp:taxon-name></italic>. The claws of <italic><tp:taxon-name><tp:taxon-name-part taxon-name-part-type="genus" reg="Aleiodes">A.</tp:taxon-name-part> <tp:taxon-name-part taxon-name-part-type="species" reg="seriatus">seriatus</tp:taxon-name-part></tp:taxon-name></italic> are simple (<xref ref-type="bibr" rid="B13452267">Farahani et al. 2015</xref>), in contrast to <italic><tp:taxon-name><tp:taxon-name-part taxon-name-part-type="genus" reg="Aleiodes">A.</tp:taxon-name-part> <tp:taxon-name-part taxon-name-part-type="species" reg="malichi">malichi</tp:taxon-name-part></tp:taxon-name></italic>, which has a small yellowish pecten (<xref ref-type="bibr" rid="B13452258">Butcher et al. 2012</xref>).</p></tp:treatment-sec><tp:treatment-sec sec-type="Distribution"><title>Distribution</title><p>South Korea (new record), Thailand.</p></tp:treatment-sec><tp:treatment-sec sec-type="Notes"><title>Notes</title><p>The antennae are slightly longer (6.9 mm vs. 5.7 mm in the original description), although both possess 47 flagellomeres. The fore-wing vein ratios differ slightly (2-CU1 : 1-CU1 = 1.56× in the Korean specimens vs. 1.05× in the original description). The mesosoma and metasoma are also somewhat lighter in colour, with yellowish-brown markings on the scutellum and second tergite, compared with the uniformly dark brown colouration of the type material.</p></tp:treatment-sec><tp:treatment-sec sec-type="Parasite of"><title>Parasite of</title><p>Unknown.</p></tp:treatment-sec><tp:treatment-sec><!--Section generated to contain objects referenced in tp:taxon-treatment.--><fig id="F13633660" position="float" orientation="portrait"><object-id xmlns:xlink="http://www.w3.org/1999/xlink" content-type="arpha" xlink:type="simple">667F6AD6-749F-5096-B80C-4C5F278B59F0</object-id><object-id xmlns:xlink="http://www.w3.org/1999/xlink" content-type="doi" xlink:type="simple">10.3897/BDJ.13.e170343.figure6</object-id><label>Figure 5.</label><caption><p>Habitus of <italic><tp:taxon-name><tp:taxon-name-part taxon-name-part-type="genus" reg="Aleiodes">Aleiodes</tp:taxon-name-part> <tp:taxon-name-part taxon-name-part-type="species" reg="malichi">malichi</tp:taxon-name-part></tp:taxon-name></italic> Quicke &amp; Butcher, 2012. <bold>A</bold> whole body in lateral view; <bold>B</bold> antenna; <bold>C</bold> head in anterior view; <bold>D</bold> head in dorsal view; <bold>E</bold> mesosoma in dorsal view; <bold>F</bold> propodeum in dorsal view.</p></caption><graphic xmlns:xlink="http://www.w3.org/1999/xlink" xlink:href="bdj-13-e170343-g005.jpg" position="float" id="oo_1460696.jpg" orientation="portrait" xlink:type="simple"><uri content-type="original_file" xlink:type="simple">https://binary.pensoft.net/fig/1460696</uri></graphic></fig><fig id="F13633662" position="float" orientation="portrait"><object-id xmlns:xlink="http://www.w3.org/1999/xlink" content-type="arpha" xlink:type="simple">7EA28AD8-FB67-5012-97D0-6748C6C8912F</object-id><object-id xmlns:xlink="http://www.w3.org/1999/xlink" content-type="doi" xlink:type="simple">10.3897/BDJ.13.e170343.figure6</object-id><label>Figure 6.</label><caption><p>Habitus of <italic><tp:taxon-name><tp:taxon-name-part taxon-name-part-type="genus" reg="Aleiodes">Aleiodes</tp:taxon-name-part> <tp:taxon-name-part taxon-name-part-type="species" reg="malichi">malichi</tp:taxon-name-part></tp:taxon-name></italic> Quicke &amp; Butcher, 2012. <bold>G</bold> mesosoma in lateral view; <bold>H</bold> wings; <bold>I</bold> sub-basal cell of fore-wing; <bold>J</bold> hind leg in lateral view; <bold>K</bold> hind coxa and femur leteral view; <bold>L</bold> inner apex of hind tibia; <bold>M</bold> hind tarsal claw; <bold>N</bold> first metasomal tergite in dorsal view; <bold>O</bold> second and third metasomal tergite in dorsal view.</p></caption><graphic xmlns:xlink="http://www.w3.org/1999/xlink" xlink:href="bdj-13-e170343-g006.jpg" position="float" id="oo_1460697.jpg" orientation="portrait" xlink:type="simple"><uri content-type="original_file" xlink:type="simple">https://binary.pensoft.net/fig/1460697</uri></graphic></fig></tp:treatment-sec><ref-list><ref id="B13452267"><element-citation xmlns:xlink="http://www.w3.org/1999/xlink" publication-type="article" xlink:type="simple"><person-group person-group-type="author"><name name-style="western"><surname>Farahani</surname><given-names>Samira</given-names></name><name name-style="western"><surname>Talebi</surname><given-names>Ali Asghar</given-names></name><name name-style="western"><surname>Achterberg</surname><given-names>CV</given-names></name><name name-style="western"><surname>Rakhshani</surname><given-names>Ehsan</given-names></name></person-group><year>2015</year><article-title>A review of the subfamily <tp:taxon-name><tp:taxon-name-part taxon-name-part-type="subfamily">Rogadinae</tp:taxon-name-part></tp:taxon-name> (<tp:taxon-name><tp:taxon-name-part taxon-name-part-type="order">Hymenoptera</tp:taxon-name-part></tp:taxon-name>: <tp:taxon-name><tp:taxon-name-part taxon-name-part-type="family">Braconidae</tp:taxon-name-part></tp:taxon-name>) from Iran</article-title><source>Zootaxa</source><volume>3973</volume><issue>2</issue><fpage>227</fpage><lpage>250</lpage></element-citation></ref><ref id="B13452258"><element-citation xmlns:xlink="http://www.w3.org/1999/xlink" publication-type="article" xlink:type="simple"><person-group person-group-type="author"><name name-style="western"><surname>Butcher</surname><given-names>Buntika Areekul</given-names></name><name name-style="western"><surname>Smith</surname><given-names>M Alex</given-names></name><name name-style="western"><surname>Sharkey</surname><given-names>Mike J</given-names></name><name name-style="western"><surname>Quicke</surname><given-names>Donald LJ</given-names></name></person-group><year>2012</year><article-title>A turbo-taxonomic study of Thai <tp:taxon-name><tp:taxon-name-part taxon-name-part-type="genus" reg="Aleiodes">Aleiodes</tp:taxon-name-part> (<tp:taxon-name-part taxon-name-part-type="subgenus" reg="Aleiodes">Aleiodes</tp:taxon-name-part>)</tp:taxon-name> and <tp:taxon-name><tp:taxon-name-part taxon-name-part-type="genus" reg="Aleiodes">Aleiodes</tp:taxon-name-part> (<tp:taxon-name-part taxon-name-part-type="subgenus" reg="Arcaleiodes">Arcaleiodes</tp:taxon-name-part>)</tp:taxon-name> (<tp:taxon-name><tp:taxon-name-part taxon-name-part-type="order">Hymenoptera</tp:taxon-name-part></tp:taxon-name>: <tp:taxon-name><tp:taxon-name-part taxon-name-part-type="family">Braconidae</tp:taxon-name-part></tp:taxon-name>: <tp:taxon-name><tp:taxon-name-part taxon-name-part-type="subfamily">Rogadinae</tp:taxon-name-part></tp:taxon-name>) based largely on COI barcoded specimens, with rapid descriptions of 179 new species</article-title><source>Zootaxa</source><volume>3457</volume><issue>1</issue><fpage>1</fpage><lpage>232</lpage></element-citation></ref></ref-list></tp:taxon-treatment>
